# Supplementary material for: Catalytic asymmetric constructions of nitrogen, boron and carbon continuous stereogenic centers
Source: Nat Commun. 2025 Nov 12;16:9955. doi: 10.1038/s41467-025-64905-x (PMC12612116; doi:10.1038/s41467-025-64905-x)
Supplement: Supplementary file 3 — Source Data [file 41467_2025_64905_MOESM3_ESM.xlsx]

## Sheet: Sheet1
Energies and coordinates of DFT-computed structures
(R)-TS-L3
Single Point Energy: -4184.84466090 Hartree
Thermal Correction to Gibbs Free Energy: 0.925750 Hartree
Cu	0.254429	-0.240642	0.054504
C	0.114747	1.56664	0.621513
C	-0.100978	1.71209	2.07002
C	0.885442	2.3212	2.8787
C	-1.1982	1.09969	2.7167
C	0.775905	2.31431	4.2717
H	1.76964	2.75627	2.41317
C	-1.32203	1.12954	4.10226
H	-1.96126	0.608799	2.11233
C	-0.332937	1.73369	4.89138
H	1.56652	2.77067	4.87297
H	-2.19146	0.664919	4.57249
H	-0.425365	1.74219	5.98015
O	2.98275	-3.36432	-0.492025
O	-1.33269	-3.59055	-1.88406
N	1.72638	-1.65056	0.18159
N	-0.900964	-1.62795	-0.917621
C	1.89165	-2.60795	-0.651689
C	-0.444079	-2.66928	-1.50505
C	1.01358	-2.91835	-1.85438
C	1.23029	-4.36155	-2.33272
C	1.39479	-1.91511	-2.97834
H	2.28206	-4.50514	-2.60976
H	0.973411	-5.09015	-1.55104
H	1.27734	-0.878839	-2.63222
H	2.43846	-2.07543	-3.28383
H	-1.54961	1.81081	0.068951
C	-1.87563	3.46469	-2.81409
C	-1.33018	1.12488	-3.00209
C	-0.829897	1.35745	-4.28822
C	-0.847496	2.64816	-4.83268
C	-1.37569	3.71322	-4.09346
H	-0.412155	0.530311	-4.86882
H	-1.38878	4.72354	-4.51211
B	-2.41177	2.2362	-0.756345
H	-3.45016	1.65358	-0.498961
C	-1.85703	2.17961	-2.24087
C	0.687423	2.68594	-0.135769
C	0.634218	4.03287	0.293368
C	1.26595	2.41749	-1.39473
C	1.14925	5.05898	-0.49964
H	0.186115	4.27424	1.25862
C	1.78986	3.43782	-2.18445
H	1.29103	1.38081	-1.73474
C	1.73124	4.76315	-1.73836
H	1.09607	6.09383	-0.152972
H	2.2327	3.20438	-3.15494
H	2.1331	5.56788	-2.35893
H	0.603504	-4.55929	-3.21152
H	0.745449	-2.07624	-3.85106
H	-0.446569	2.82517	-5.83407
H	-1.28205	0.118945	-2.58289
C	3.79617	-2.75716	0.553558
H	4.02844	-3.54301	1.28222
C	2.80437	-1.70267	1.18117
H	2.38359	-2.12202	2.10785
C	-2.35181	-1.76882	-0.749594
H	-2.85673	-0.924012	-1.23669
C	-2.66276	-3.08881	-1.55801
H	-3.13913	-2.82392	-2.51219
C	5.06437	-2.18926	-0.029008
C	5.16375	-1.82874	-1.37835
C	6.14398	-1.93753	0.829213
C	6.32255	-1.21153	-1.85915
H	4.33688	-2.03086	-2.06004
C	7.29748	-1.31441	0.350865
H	6.073	-2.21914	1.88276
C	7.38873	-0.946094	-0.995854
H	6.38984	-0.934985	-2.91427
H	8.12932	-1.1167	1.03129
H	8.29158	-0.458452	-1.37149
C	3.39157	-0.349961	1.49625
C	3.78606	-0.050697	2.80561
C	3.59095	0.603976	0.489337
C	4.38574	1.17641	3.10436
H	3.62096	-0.785337	3.59816
C	4.18009	1.83356	0.785651
H	3.27789	0.385496	-0.53149
C	4.58491	2.12122	2.09389
H	4.68771	1.39795	4.13087
H	4.31787	2.57246	-0.007067
H	5.04705	3.084	2.32568
C	-3.47354	-4.13685	-0.850658
C	-4.87178	-4.06647	-0.914336
C	-2.8701	-5.13664	-0.077549
C	-5.65764	-4.97717	-0.204524
H	-5.34709	-3.29077	-1.52053
C	-3.65677	-6.05303	0.625076
H	-1.78216	-5.20086	-0.029918
C	-5.05146	-5.97336	0.567574
H	-6.74708	-4.91226	-0.25897
H	-3.17692	-6.83234	1.22227
H	-5.66533	-6.68923	1.11966
C	-2.7353	-1.76798	0.712826
C	-3.92884	-1.15695	1.11516
C	-1.92262	-2.37879	1.6783
C	-4.31209	-1.16203	2.45951
H	-4.55925	-0.668587	0.368206
C	-2.30197	-2.38343	3.02199
H	-0.98281	-2.84636	1.37897
C	-3.49936	-1.77756	3.41602
H	-5.24448	-0.678323	2.76065
H	-1.65764	-2.85758	3.7662
H	-3.79453	-1.77925	4.46802
C	-2.48758	4.48989	-1.8997
H	-1.92494	5.4325	-1.86233
H	-3.51924	4.72392	-2.19938
H	-1.5999	4.07679	-0.131355
C	-3.53241	4.40262	0.44309
C	-3.31598	5.91551	0.566853
C	-4.95556	4.09975	-0.027088
C	-3.26323	3.72847	1.79049
H	-2.27266	6.147	0.835842
H	-3.56256	6.44681	-0.363961
H	-3.96509	6.31486	1.35965
H	-5.12166	3.01925	-0.133182
H	-5.66416	4.48537	0.720738
H	-5.19038	4.58707	-0.984817
H	-3.92866	4.1563	2.5542
H	-3.44524	2.64724	1.74331
H	-2.22437	3.88761	2.11768
N	-2.51411	3.8466	-0.541118
(R)-TS-L1
Single Point Energy: -5275.11749222 Hartree
Thermal Correction to Gibbs Free Energy: 1.506637 Hartree
Cu	1.3797	-0.899781	-0.130841
C	2.78453	-0.971603	-1.41417
C	3.44606	-2.2852	-1.46222
C	3.41341	-3.06747	-2.63882
C	3.97429	-2.87687	-0.292055
C	3.88922	-4.3814	-2.64039
H	2.96214	-2.66203	-3.54429
C	4.47838	-4.17278	-0.307041
H	3.99642	-2.29422	0.628744
C	4.43616	-4.93712	-1.48225
H	3.82813	-4.9716	-3.55795
H	4.89754	-4.59597	0.608476
H	4.81963	-5.96033	-1.48825
O	-2.45161	-2.32497	0.756573
O	-0.50992	0.321155	3.38538
N	-0.412152	-1.90211	-0.026223
N	0.881798	0.007033	1.66761
C	-1.43191	-1.47873	0.619212
C	-0.325248	0.109389	2.07985
C	-1.54842	-0.062777	1.18378
C	-2.861	0.148504	1.99201
C	-1.39964	0.869405	-0.060216
H	-2.86476	-0.569068	2.82278
H	-0.451794	0.593981	-0.548204
H	-2.18675	0.591792	-0.774766
H	3.99853	-0.120378	-0.386255
C	4.58261	3.04213	-1.26048
C	2.61246	2.66968	0.077725
C	2.08738	3.88335	-0.378923
C	2.81283	4.67358	-1.27991
C	4.07046	4.25347	-1.72856
H	1.10213	4.20878	-0.04526
H	4.6373	4.86393	-2.43737
B	4.67745	0.895649	-0.070072
H	5.09591	0.702509	1.05797
C	3.87149	2.2292	-0.358144
C	2.89545	-0.071711	-2.5676
C	3.95447	-0.133824	-3.50599
C	1.95097	0.967974	-2.71277
C	4.05582	0.798073	-4.53846
H	4.70529	-0.920899	-3.41883
C	2.04045	1.89107	-3.7521
H	1.14357	1.04102	-1.98422
C	3.09702	1.81102	-4.6653
H	4.88594	0.737943	-5.24648
H	1.29722	2.68579	-3.83785
H	3.17912	2.54278	-5.47273
H	-2.80107	1.14565	2.44623
H	2.39369	5.61795	-1.63595
H	2.01887	2.05479	0.756549
C	-2.18629	-3.4737	-0.102586
H	-2.33762	-4.37478	0.503277
C	-0.658158	-3.28514	-0.44932
H	-0.060786	-3.95318	0.190961
C	1.78616	0.073295	2.8223
H	2.50404	0.891673	2.68107
C	0.807205	0.44238	4.00425
H	0.935749	1.50291	4.25882
C	-3.135	-3.46217	-1.27252
C	-3.70768	-2.27568	-1.74782
C	-3.41914	-4.6709	-1.92171
C	-4.55063	-2.30118	-2.86196
H	-3.52149	-1.33089	-1.23676
C	-4.25729	-4.69474	-3.03802
H	-2.97953	-5.59958	-1.54968
C	-4.82585	-3.50763	-3.51174
H	-5.0004	-1.37186	-3.21755
H	-4.47214	-5.64339	-3.53596
H	-5.48711	-3.52425	-4.38148
C	-0.27427	-3.53019	-1.88745
C	0.156886	-4.80047	-2.28617
C	-0.37832	-2.51206	-2.84463
C	0.466393	-5.05709	-3.62469
H	0.255235	-5.59412	-1.54082
C	-0.058577	-2.76259	-4.18033
H	-0.703852	-1.51704	-2.53872
C	0.359504	-4.03803	-4.57533
H	0.80334	-6.05277	-3.9232
H	-0.135801	-1.95799	-4.91576
H	0.608106	-4.23449	-5.62118
C	0.895533	-0.398407	5.24533
C	1.86328	-0.075973	6.20665
C	0.085869	-1.52471	5.43557
C	2.02856	-0.87724	7.33826
H	2.49331	0.806092	6.06373
C	0.245408	-2.32078	6.57307
H	-0.673618	-1.7772	4.69437
C	1.21921	-2.00282	7.52425
H	2.78815	-0.619045	8.08013
H	-0.394	-3.19551	6.71531
H	1.34454	-2.62797	8.41168
C	2.5566	-1.21965	2.96981
C	3.90641	-1.18982	3.33787
C	1.93437	-2.45891	2.75811
C	4.62402	-2.37846	3.50421
H	4.39966	-0.227018	3.49063
C	2.64795	-3.64689	2.92532
H	0.886353	-2.49644	2.4572
C	3.99451	-3.60998	3.30208
H	5.67834	-2.34096	3.78869
H	2.15281	-4.60589	2.75521
H	4.55336	-4.53993	3.43119
C	5.91971	2.45871	-1.62694
H	6.1371	2.50765	-2.70298
H	6.73465	2.96904	-1.09406
H	5.48096	0.516577	-1.97671
C	7.21035	0.361621	-0.903585
C	8.08146	0.495109	-2.15791
C	7.8975	1.00729	0.300258
C	6.92837	-1.11681	-0.624721
H	8.35385	1.54056	-2.36283
H	9.01418	-0.070765	-2.01881
H	7.56786	0.087145	-3.04377
H	8.84318	0.479513	0.493245
H	8.14126	2.06522	0.124125
H	7.27414	0.936995	1.20198
H	6.3873	-1.58548	-1.46078
H	7.8791	-1.65335	-0.493287
H	6.33043	-1.24801	0.286246
N	5.86912	1.02585	-1.17342
C	-4.1621	0.033703	1.22406
C	-5.0038	-1.0668	1.4227
C	-4.5591	1.02857	0.321639
C	-6.20775	-1.20987	0.720777
H	-4.69133	-1.83935	2.12595
C	-5.75197	0.921479	-0.408653
H	-3.92657	1.90512	0.188538
C	-6.55874	-0.206112	-0.194939
H	-7.48296	-0.305422	-0.756563
C	-7.0808	-2.45412	0.956782
C	-7.47872	-2.52185	2.44517
C	-8.36298	-2.43478	0.111604
C	-6.27757	-3.71695	0.58211
H	-6.59646	-2.58763	3.10003
H	-8.05288	-1.62888	2.74072
H	-8.10511	-3.40869	2.6364
H	-8.99497	-1.56315	0.342701
H	-8.14114	-2.42168	-0.966802
H	-8.9559	-3.3398	0.317296
H	-6.88071	-4.62186	0.763792
H	-5.99336	-3.70187	-0.480518
H	-5.3548	-3.80368	1.17506
C	-6.10481	2.0017	-1.44417
C	-5.10328	1.89134	-2.613
C	-7.52538	1.83289	-2.00351
C	-5.99886	3.40192	-0.807562
H	-5.16904	0.901255	-3.09103
H	-5.31338	2.65399	-3.38017
H	-4.06903	2.03291	-2.2667
H	-7.64676	0.881617	-2.54387
H	-8.28467	1.87295	-1.20669
H	-7.74212	2.64493	-2.71525
H	-6.69349	3.50025	0.042235
H	-4.98403	3.61498	-0.441944
H	-6.254	4.17734	-1.54747
C	-1.40138	2.37027	0.127118
C	-1.16562	3.01157	1.35162
C	-1.58338	3.15397	-1.01847
C	-1.12562	4.40813	1.44517
H	-1.01572	2.42462	2.25161
C	-1.52901	4.55634	-0.97283
H	-1.75877	2.64895	-1.97071
C	-1.31208	5.15925	0.27207
H	-1.27164	6.24452	0.338444
C	-1.6944	5.37152	-2.26623
C	-3.13077	5.1932	-2.7961
C	-1.43898	6.86944	-2.04305
C	-0.693763	4.86328	-3.32503
H	-3.35487	4.13811	-3.00524
H	-3.86907	5.55627	-2.0641
H	-3.269	5.76078	-3.73107
H	-0.424435	7.05896	-1.65864
H	-1.54142	7.4082	-2.99793
H	-2.15994	7.30967	-1.33725
H	-0.786931	5.45359	-4.25095
H	0.342498	4.95228	-2.96456
H	-0.872834	3.80945	-3.58499
C	-0.867981	5.13275	2.77593
C	0.38448	6.02328	2.6379
C	-2.08944	6.00986	3.11903
C	-0.630938	4.15114	3.93279
H	0.584953	6.55009	3.58509
H	1.27154	5.41949	2.38863
H	0.262883	6.78384	1.85205
H	-2.2771	6.76814	2.34357
H	-2.99867	5.39544	3.21882
H	-1.92755	6.53788	4.073
H	0.249266	3.51667	3.74809
H	-0.448545	4.70998	4.8636
H	-1.49651	3.49306	4.1041
(S)-TS-L3
Single Point Energy: -4184.84409166 Hartree
Thermal Correction to Gibbs Free Energy: 0.926955 Hartree
Cu	0.353194	0.00153	-0.174336
C	-1.39644	0.542653	0.333449
C	-1.65117	0.465042	1.77885
C	-1.94749	1.62809	2.52393
C	-1.44868	-0.7402	2.48892
C	-2.03512	1.58468	3.91756
H	-2.05652	2.58304	2.01118
C	-1.57218	-0.786547	3.87342
H	-1.21287	-1.64711	1.93175
C	-1.86293	0.378104	4.59868
H	-2.2417	2.50452	4.47045
H	-1.43198	-1.73649	4.39344
H	-1.94663	0.341878	5.68764
O	4.20354	1.655	-0.497245
O	3.2484	-2.49284	-1.8663
N	2.1353	1.01324	0.037481
N	1.41099	-1.51497	-1.06299
C	3.1466	0.872493	-0.734116
C	2.57058	-1.37722	-1.58781
C	3.23415	-0.054592	-1.93721
C	4.69453	-0.263659	-2.36321
C	2.42891	0.601021	-3.09104
H	5.14117	0.700565	-2.63647
H	5.29348	-0.708478	-1.55654
H	1.39105	0.78934	-2.7844
H	2.89618	1.555	-3.37478
H	-2.99273	-2.78885	-0.583135
C	-5.5797	-0.693993	-0.488548
C	-4.8238	-1.27171	1.72821
C	-6.02778	-0.786762	2.25074
C	-7.00671	-0.253865	1.4002
C	-6.78763	-0.21028	0.018577
H	-6.20617	-0.817932	3.32913
H	-7.54875	0.203726	-0.64911
B	-3.29947	-1.6103	-0.505334
H	-2.2643	-0.990184	-0.14388
C	-4.57738	-1.22234	0.347272
C	-2.20901	1.4588	-0.476467
C	-3.50956	1.87892	-0.112495
C	-1.6908	1.90794	-1.71382
C	-4.24383	2.72735	-0.941588
H	-3.95229	1.5173	0.814002
C	-2.41552	2.76807	-2.53448
H	-0.695465	1.5658	-2.00611
C	-3.69797	3.18043	-2.14744
H	-5.25199	3.02954	-0.649099
H	-1.98985	3.11236	-3.47966
H	-4.27546	3.84721	-2.79251
H	4.73441	-0.930278	-3.2342
H	2.42715	-0.064104	-3.96679
H	-7.94266	0.128216	1.81617
H	-4.06776	-1.67542	2.40551
C	3.83708	2.5923	0.556363
H	4.60664	2.52316	1.33474
C	2.47198	1.99534	1.07963
H	2.6625	1.44197	2.01184
C	1.14836	-2.94441	-0.850486
H	0.28028	-3.24164	-1.45242
C	2.44167	-3.63025	-1.44765
H	2.17578	-4.18225	-2.35912
C	3.76616	3.99454	0.011724
C	3.50511	4.24859	-1.34015
C	3.88046	5.07051	0.902898
C	3.34839	5.56186	-1.79273
H	3.4225	3.41925	-2.04382
C	3.71534	6.38139	0.452477
H	4.08663	4.8782	1.95878
C	3.44615	6.63067	-0.897597
H	3.1459	5.74967	-2.85009
H	3.79961	7.21206	1.15739
H	3.31847	7.65665	-1.25133
C	1.38184	3.00378	1.34089
C	1.18305	3.48948	2.63897
C	0.601808	3.51434	0.295657
C	0.232481	4.48346	2.88786
H	1.77888	3.08559	3.46171
C	-0.356343	4.49851	0.542118
H	0.745114	3.13732	-0.716547
C	-0.53912	4.99124	1.83872
H	0.087529	4.85406	3.90549
H	-0.966163	4.87845	-0.280843
H	-1.28828	5.76307	2.03144
C	3.21926	-4.51945	-0.515568
C	2.77146	-5.83194	-0.310008
C	4.33188	-4.05455	0.195381
C	3.418	-6.66336	0.606155
H	1.90467	-6.20046	-0.864714
C	4.98418	-4.8905	1.1065
H	4.69205	-3.03764	0.034166
C	4.52679	-6.19384	1.31854
H	3.05728	-7.68297	0.762165
H	5.85383	-4.5193	1.65438
H	5.03513	-6.84503	2.0338
C	0.841951	-3.23748	0.599355
C	-0.187706	-4.12569	0.929626
C	1.59255	-2.64902	1.62787
C	-0.455002	-4.43813	2.26636
H	-0.787092	-4.57398	0.133312
C	1.32894	-2.96024	2.96225
H	2.38748	-1.94242	1.38235
C	0.307877	-3.86083	3.28482
H	-1.26399	-5.13049	2.51116
H	1.91935	-2.49527	3.75529
H	0.101761	-4.10401	4.32991
C	-5.19205	-0.730042	-1.94162
H	-5.68842	-1.5612	-2.46256
H	-5.43032	0.196842	-2.48108
N	-3.70765	-0.969523	-1.95137
H	-3.29176	-0.032562	-1.90229
C	-3.13059	-1.57116	-3.22303
C	-1.60875	-1.57966	-3.05224
C	-3.64902	-2.99442	-3.43057
C	-3.51775	-0.67597	-4.40542
H	-1.22272	-0.567831	-2.86199
H	-1.31444	-2.22061	-2.21307
H	-1.13413	-1.96186	-3.96748
H	-4.73772	-3.02261	-3.58483
H	-3.17826	-3.41464	-4.33177
H	-3.39972	-3.64066	-2.57802
H	-3.00919	-1.02773	-5.31503
H	-4.59987	-0.694419	-4.60059
H	-3.21208	0.367312	-4.22621
(S)-TS-L1
Single Point Energy: -5275.11633820 Hartree
Thermal Correction to Gibbs Free Energy: 1.508479 Hartree
Cu	-1.24353	0.37568	0.036079
C	-3.13828	0.611809	0.11044
C	-3.53862	1.46791	1.2367
C	-4.097	2.74744	1.03235
C	-3.21021	1.09601	2.56079
C	-4.31577	3.6141	2.1073
H	-4.31243	3.08881	0.021446
C	-3.45473	1.94881	3.6309
H	-2.77684	0.111697	2.73686
C	-4.00903	3.21877	3.41054
H	-4.73052	4.60736	1.91727
H	-3.20701	1.62539	4.64487
H	-4.19233	3.89384	4.25007
O	2.05407	2.56608	-1.37355
O	2.32179	-1.73662	0.537561
N	0.202176	1.81674	-0.37795
N	0.245135	-0.991151	0.219895
C	1.37675	1.55623	-0.820323
C	1.49966	-0.817081	0.016814
C	2.11758	0.23799	-0.874782
C	3.63215	0.458746	-0.563416
H	4.08132	-0.532556	-0.432033
H	-4.3742	-2.52418	1.87286
C	-7.06392	-1.26197	0.340213
C	-6.45451	0.008307	2.29658
C	-7.71138	0.621622	2.27389
C	-8.64425	0.292199	1.28022
C	-8.32518	-0.662689	0.308882
H	-7.96748	1.3663	3.03244
H	-9.04951	-0.925694	-0.467374
B	-4.7523	-1.71448	1.04456
H	-3.76975	-0.943744	0.826501
C	-6.10469	-0.935939	1.31791
C	-3.9626	0.537708	-1.1011
C	-5.31066	0.955606	-1.17916
C	-3.38288	-0.036352	-2.25802
C	-6.0269	0.839618	-2.371
H	-5.80311	1.36226	-0.298694
C	-4.09671	-0.15711	-3.44678
H	-2.3478	-0.380998	-2.19244
C	-5.42471	0.288329	-3.50649
H	-7.06797	1.16786	-2.4086
H	-3.62462	-0.597623	-4.32794
H	-5.99112	0.196155	-4.43645
H	4.07869	0.893919	-1.46578
H	-9.62256	0.779779	1.26555
H	-5.73863	0.282235	3.07376
C	1.25021	3.767	-1.29186
H	1.81285	4.49128	-0.689219
C	-0.018843	3.2733	-0.488063
H	0.028452	3.68815	0.529166
C	0.06633	-2.18286	1.06049
H	-0.651583	-2.85812	0.582823
C	1.48394	-2.84298	0.996413
H	1.48994	-3.57258	0.175992
C	1.00443	4.3216	-2.66844
C	1.0033	3.49855	-3.80156
C	0.705667	5.68349	-2.80814
C	0.698943	4.03062	-5.0575
H	1.23876	2.43768	-3.70389
C	0.39169	6.21299	-4.06137
H	0.71001	6.32974	-1.9266
C	0.386517	5.38672	-5.19009
H	0.702349	3.38079	-5.93618
H	0.154544	7.27528	-4.15813
H	0.144112	5.80101	-6.17176
C	-1.3349	3.67503	-1.1008
C	-1.97206	4.83842	-0.650876
C	-1.88639	2.96869	-2.17523
C	-3.13781	5.29515	-1.27026
H	-1.54989	5.38928	0.193651
C	-3.05878	3.41371	-2.78804
H	-1.39654	2.0626	-2.53224
C	-3.68568	4.58063	-2.34019
H	-3.62649	6.203	-0.908302
H	-3.48858	2.84245	-3.61338
H	-4.60314	4.92861	-2.82104
C	1.99585	-3.48862	2.24644
C	1.7845	-4.86302	2.4249
C	2.59472	-2.75106	3.27386
C	2.16235	-5.48806	3.61641
H	1.31759	-5.44562	1.62724
C	2.98254	-3.37535	4.46051
H	2.75431	-1.6829	3.14803
C	2.76391	-4.74558	4.63701
H	1.99116	-6.55961	3.74482
H	3.45278	-2.78569	5.25065
H	3.06399	-5.23427	5.56717
C	-0.455679	-1.8192	2.43226
C	-1.32089	-2.7006	3.09299
C	-0.073825	-0.632195	3.07186
C	-1.79311	-2.40659	4.37436
H	-1.63043	-3.62264	2.59555
C	-0.539767	-0.339112	4.35566
H	0.585116	0.07513	2.56631
C	-1.40051	-1.22461	5.01044
H	-2.47365	-3.09967	4.87459
H	-0.234913	0.589641	4.84211
H	-1.77082	-0.990827	6.01151
C	-6.57456	-2.30705	-0.622585
H	-7.02654	-3.28512	-0.406307
H	-6.78429	-2.06498	-1.67346
N	-5.09005	-2.39725	-0.400735
H	-4.68174	-1.7314	-1.06706
C	-4.44531	-3.72628	-0.755611
C	-2.93969	-3.55285	-0.549331
C	-4.97499	-4.8415	0.146378
C	-4.73674	-4.03278	-2.22878
H	-2.55154	-2.7059	-1.13639
H	-2.70877	-3.37289	0.507642
H	-2.41863	-4.46406	-0.870267
H	-6.04416	-5.03945	-0.018463
H	-4.43026	-5.76974	-0.081418
H	-4.82094	-4.60366	1.20795
H	-4.19472	-4.9413	-2.5297
H	-5.80722	-4.20738	-2.41053
H	-4.40238	-3.20693	-2.87699
C	3.96755	1.35176	0.615729
C	3.94505	0.882396	1.93165
C	4.34579	2.68515	0.377994
C	4.29289	1.7162	3.0137
H	3.67735	-0.158476	2.10806
C	4.66365	3.55366	1.42352
H	4.37695	3.03213	-0.65164
C	4.63293	3.04385	2.73491
H	4.89234	3.70967	3.55572
C	4.28987	1.15927	4.44766
C	4.82948	2.17143	5.46939
C	2.84298	0.801395	4.83873
C	5.17326	-0.103731	4.51296
H	5.86257	2.4756	5.2394
H	4.20815	3.0789	5.51964
H	4.82991	1.71707	6.47258
H	2.41017	0.063915	4.1519
H	2.80505	0.375971	5.85498
H	2.19975	1.69571	4.81843
H	5.17522	-0.515427	5.5353
H	4.81981	-0.893443	3.83547
H	6.21448	0.132374	4.24038
C	5.02596	5.02924	1.18855
C	5.03832	5.39317	-0.303839
C	3.98046	5.91829	1.89421
C	6.42328	5.32085	1.77227
H	5.78019	4.80311	-0.863998
H	4.05446	5.23724	-0.773177
H	5.29862	6.45638	-0.424259
H	3.95278	5.73335	2.97883
H	4.21482	6.98445	1.74056
H	2.97047	5.73107	1.49405
H	6.69536	6.37609	1.6065
H	6.46273	5.13264	2.85591
H	7.18948	4.6918	1.29128
C	1.94076	-0.27253	-2.36456
H	0.861248	-0.286982	-2.57315
H	2.4019	0.489355	-3.00802
C	2.54062	-1.62731	-2.63459
C	3.88186	-1.75059	-2.99991
C	1.76066	-2.78486	-2.47994
C	4.47384	-3.01074	-3.1933
H	4.47494	-0.844441	-3.13114
C	2.31033	-4.05691	-2.66431
H	0.713218	-2.66738	-2.20509
C	3.67058	-4.1429	-3.0182
H	4.10652	-5.12965	-3.16274
C	5.96143	-3.09608	-3.56998
C	6.19504	-2.34715	-4.89796
C	6.79971	-2.43592	-2.45508
C	6.43655	-4.54627	-3.74015
H	5.60574	-2.79732	-5.71303
H	5.91379	-1.28571	-4.8231
H	7.25926	-2.39238	-5.18133
H	6.64164	-2.94474	-1.49056
H	7.87338	-2.49107	-2.69841
H	6.54077	-1.37432	-2.3231
H	7.50427	-4.55696	-4.0093
H	6.32222	-5.12677	-2.81157
H	5.88657	-5.0669	-4.53955
C	1.49116	-5.34524	-2.48881
C	2.16944	-6.24051	-1.43143
C	0.055859	-5.05548	-2.02706
C	1.42972	-6.09787	-3.83356
H	3.1735	-6.55951	-1.74815
H	2.27421	-5.71004	-0.472206
H	1.57076	-7.14942	-1.25728
H	-0.497458	-4.44531	-2.7571
H	-0.49308	-6.00132	-1.90045
H	0.037658	-4.52813	-1.06152
H	0.851861	-7.03053	-3.72633
H	0.944205	-5.48205	-4.60771
H	2.43447	-6.36511	-4.19479
TS-R-R
Single Point Energy: -4277.0188265 Hartree
Thermal Correction to Gibbs Free Energy: 0.962419 Hartree
Cu	0.374057	-0.214741	-0.629795
C	-1.04238	-1.41213	-0.22078
C	-1.78684	-2.17457	-1.21334
C	-1.37289	-2.10691	-2.56741
C	-2.94026	-2.93896	-0.905266
C	-2.06417	-2.7868	-3.56539
H	-0.485491	-1.51618	-2.80396
C	-3.64603	-3.5976	-1.91097
H	-3.30047	-2.98184	0.120993
H	-1.72323	-2.73403	-4.60171
H	-4.54659	-4.16158	-1.6589
O	2.82387	3.14383	-0.190284
O	4.15714	-0.275713	-2.44541
N	1.1958	1.61689	-0.168111
N	2.11097	-0.670939	-1.65415
C	2.20078	2.12508	-0.78016
C	2.96487	0.185769	-2.06662
C	2.71362	1.68352	-2.14471
C	3.98449	2.44318	-2.54277
C	1.58257	1.93319	-3.17465
H	4.79545	2.29229	-1.81794
H	4.3283	2.09625	-3.52615
H	0.665894	1.40491	-2.88057
H	1.3681	3.0101	-3.23486
H	-2.39318	0.072172	-0.023551
C	-5.56243	-1.03615	-0.227634
C	-4.5759	-1.07211	1.97295
C	-5.53016	-2.0156	2.37114
C	-6.49941	-2.4694	1.46549
C	-6.52269	-1.97445	0.155959
H	-5.5184	-2.40645	3.39242
H	-7.2761	-2.32736	-0.554304
B	-3.58212	0.418261	-0.085454
H	-3.65178	1.5959	0.218543
C	-4.57217	-0.574975	0.660791
C	-1.0785	-1.83963	1.17808
C	-1.05497	-3.20555	1.53684
C	-1.00082	-0.876354	2.21293
C	-0.955859	-3.59527	2.86915
H	-1.0677	-3.97052	0.760744
C	-0.933669	-1.2529	3.54334
H	-1.02177	0.179982	1.94352
C	-0.905498	-2.6238	3.88228
H	-0.91626	-4.65408	3.12925
H	-0.896122	-0.499272	4.33177
H	3.77182	3.51835	-2.60637
H	1.89889	1.57995	-4.16682
H	-7.2376	-3.21105	1.7817
H	-3.82119	-0.735116	2.68834
C	2.18952	3.37443	1.10047
H	2.9107	3.05342	1.86479
C	0.969955	2.36645	1.07882
H	1.06168	1.67634	1.92815
C	2.71223	-2.00791	-1.69528
H	2.21338	-2.59673	-2.47928
C	4.19832	-1.70412	-2.14921
H	4.4187	-2.22289	-3.0904
C	1.86319	4.83082	1.2824
C	1.76333	5.70894	0.196927
C	1.59343	5.30133	2.57508
C	1.39037	7.04054	0.401989
H	1.97947	5.35167	-0.810676
C	1.21212	6.62871	2.77796
H	1.67324	4.61984	3.42619
C	1.10848	7.50263	1.69034
H	1.31769	7.71941	-0.451321
H	0.99825	6.98348	3.78911
H	0.812819	8.54262	1.84854
C	-0.398653	3.00467	1.12101
C	-1.14401	2.98069	2.30584
C	-0.909476	3.68635	0.008207
C	-2.37893	3.63121	2.38219
H	-0.750421	2.45451	3.1791
C	-2.13879	4.34266	0.083494
H	-0.339363	3.70715	-0.92257
C	-2.87644	4.31774	1.2716
H	-2.95328	3.60081	3.31116
H	-2.52551	4.87163	-0.790483
H	-3.84166	4.82659	1.32813
C	5.2681	-1.99192	-1.12994
C	5.77881	-3.29373	-1.03648
C	5.70876	-1.01544	-0.228171
C	6.70469	-3.61982	-0.043772
H	5.44021	-4.05841	-1.74019
C	6.6423	-1.34006	0.760108
H	5.32459	0.003337	-0.297779
C	7.13812	-2.64303	0.858973
H	7.09213	-4.6393	0.023494
H	6.98234	-0.570339	1.45731
H	7.86465	-2.89658	1.63474
C	2.55464	-2.7328	-0.37909
C	2.64866	-2.04182	0.838225
C	2.34107	-4.11572	-0.36111
C	2.54248	-2.72468	2.05024
H	2.80292	-0.96179	0.835815
C	2.23956	-4.80331	0.852412
H	2.25659	-4.65914	-1.30589
C	2.34258	-4.1091	2.0606
H	2.61156	-2.17469	2.99165
H	2.07243	-5.88319	0.852837
H	2.25589	-4.64249	3.00995
C	-5.44203	-0.404473	-1.58872
H	-5.59353	-1.11273	-2.41487
H	-6.16268	0.417702	-1.70896
H	-3.45552	-0.616277	-1.92446
C	-3.798	1.24266	-2.67521
C	-4.20752	0.705133	-4.05128
C	-4.57922	2.51368	-2.34163
C	-2.29102	1.51778	-2.65835
H	-5.29416	0.555489	-4.13037
H	-3.91317	1.4254	-4.82874
H	-3.70543	-0.251552	-4.26819
H	-4.30373	2.90512	-1.35423
H	-4.34687	3.2803	-3.09578
H	-5.6666	2.34875	-2.36368
H	-1.72646	0.606573	-2.90557
H	-2.04644	2.28331	-3.40885
H	-1.95951	1.87719	-1.67695
N	-4.05319	0.165197	-1.63458
C	-3.20806	-3.52921	-3.23814
H	-3.76183	-4.05043	-4.02285
C	-0.807837	-3.02182	5.254
N	-0.724311	-3.34337	6.36729
TS-S-S
Single Point Energy: -4277.0181192 Hartree
Thermal Correction to Gibbs Free Energy: 0.964324 Hartree
Cu	-0.574826	0.206026	-0.412042
C	-0.152785	-1.54951	0.110301
C	0.452848	-1.5472	1.44577
C	1.7318	-1.00123	1.69025
C	-0.324326	-1.96108	2.55492
C	2.2307	-0.900473	2.98
H	2.33928	-0.662508	0.854943
C	0.152328	-1.81908	3.85259
H	-1.32698	-2.35631	2.3924
C	1.44072	-1.29757	4.07789
H	3.22916	-0.495595	3.14434
H	-0.469912	-2.11954	4.69762
O	-3.7962	2.85915	-0.638961
O	0.274708	3.87805	-2.15501
N	-2.21902	1.38367	-0.091066
N	0.273809	1.7783	-1.40507
C	-2.61619	2.29193	-0.902298
C	-0.397801	2.75936	-1.88313
C	-1.89147	2.74282	-2.16264
C	-2.38869	4.12203	-2.6169
C	-2.15552	1.68056	-3.2621
H	-1.85483	4.42643	-3.52646
H	-3.46251	4.07404	-2.83745
H	-1.81312	0.690167	-2.93089
H	-3.23045	1.63483	-3.48752
H	2.171	-1.89114	-2.88059
C	4.22421	-2.58555	-0.147269
C	4.60884	-0.499369	-1.29299
C	5.78133	-0.321768	-0.545957
C	6.16641	-1.2755	0.404576
C	5.38587	-2.42223	0.606982
H	6.40208	0.564313	-0.705094
H	5.68907	-3.17382	1.3415
B	2.41643	-2.08925	-1.70609
H	1.48499	-1.59209	-1.03261
C	3.81016	-1.63293	-1.09707
C	-0.708217	-2.78113	-0.43255
C	-1.45872	-2.71752	-1.63035
C	-0.54434	-4.0453	0.18393
C	-2.04455	-3.85476	-2.17426
H	-1.57118	-1.74755	-2.11843
C	-1.13526	-5.18612	-0.358162
H	0.044131	-4.12834	1.09847
C	-1.88833	-5.09281	-1.53389
H	-2.62409	-3.78582	-3.09728
H	-1.0064	-6.15263	0.133993
H	-2.34973	-5.98779	-1.95805
H	-2.22371	4.88652	-1.84505
H	-1.61472	1.95602	-4.17904
H	7.08268	-1.13107	0.982782
H	4.32087	0.255099	-2.03183
C	-4.39758	2.12943	0.473153
H	-4.72707	2.87211	1.20912
C	-3.17463	1.30608	1.02597
H	-2.73707	1.85693	1.87341
C	1.65053	2.2263	-1.15956
H	2.35966	1.53218	-1.6288
C	1.69118	3.60187	-1.92529
H	2.14141	3.44889	-2.91651
C	-5.56296	1.30306	-0.003357
C	-5.66534	0.86219	-1.3283
C	-6.51821	0.887718	0.934743
C	-6.70369	0.006196	-1.70722
H	-4.93429	1.18704	-2.06941
C	-7.55021	0.026872	0.557982
H	-6.44356	1.23043	1.96978
C	-7.64384	-0.419169	-0.764837
H	-6.77547	-0.331614	-2.74402
H	-8.2855	-0.296149	1.29886
H	-8.45227	-1.09215	-1.06069
C	-3.46908	-0.100435	1.47951
C	-3.59525	-1.14689	0.557003
C	-3.65537	-0.367027	2.84177
C	-3.90643	-2.43722	0.987105
H	-3.4405	-0.950975	-0.503625
C	-3.97677	-1.65645	3.27589
H	-3.54576	0.442532	3.56817
C	-4.10238	-2.69508	2.34825
H	-3.9869	-3.24565	0.257133
H	-4.11939	-1.85162	4.34154
H	-4.34531	-3.70582	2.68515
C	2.36042	4.74338	-1.22003
C	1.68456	5.50449	-0.257032
C	3.71696	4.99123	-1.4657
C	2.36081	6.49789	0.453807
H	0.62718	5.31765	-0.063753
C	4.3956	5.97967	-0.748034
H	4.24539	4.40236	-2.22023
C	3.71873	6.73433	0.214537
H	1.82614	7.08782	1.20233
H	5.45452	6.16388	-0.944933
H	4.24712	7.50951	0.7749
C	1.95481	2.29719	0.324034
C	3.2826	2.18142	0.756004
C	0.950066	2.52521	1.27492
C	3.60309	2.29537	2.10999
H	4.07188	1.99822	0.025825
C	1.26777	2.62971	2.63191
H	-0.08887	2.61808	0.95714
C	2.59495	2.51767	3.05364
H	4.64335	2.19814	2.43002
H	0.472731	2.79722	3.36263
H	2.84268	2.59329	4.11515
C	3.25215	-3.73036	-0.050665
H	3.7334	-4.70829	0.061689
H	2.57342	-3.59467	0.80574
N	2.4012	-3.66966	-1.29416
H	1.44147	-3.89344	-1.01347
C	2.73051	-4.70412	-2.37076
C	1.68118	-4.56291	-3.47787
C	4.13696	-4.46519	-2.91684
C	2.60866	-6.10969	-1.76589
H	1.82239	-5.36755	-4.21399
H	0.663485	-4.65385	-3.06751
H	1.76001	-3.60096	-3.99843
H	4.34813	-5.21126	-3.69743
H	4.23092	-3.46577	-3.36413
H	4.90424	-4.57088	-2.1359
H	3.39165	-6.32749	-1.02626
H	1.62548	-6.24966	-1.28859
H	2.70259	-6.85565	-2.5683
C	1.94203	-1.15552	5.40993
N	2.35143	-1.03359	6.49095
TS-R-S
Single Point Energy: -4277.0165995 Hartree
Thermal Correction to Gibbs Free Energy: 0.962816 Hartree
Cu	0.38392	-0.350798	-0.29459
C	-1.24689	-1.0079	0.436654
C	-2.23801	-1.74425	-0.361487
C	-1.89171	-2.13429	-1.67564
C	-3.54844	-2.02333	0.09233
C	-2.79682	-2.78929	-2.50034
H	-0.885018	-1.91043	-2.03202
C	-4.47485	-2.65395	-0.732224
H	-3.85305	-1.70866	1.088
C	-4.10126	-3.04484	-2.03129
H	-2.51317	-3.09106	-3.50979
H	-5.48959	-2.84048	-0.377661
O	3.76324	-1.77611	-2.34707
O	3.64087	2.24222	-0.679513
N	1.78786	-1.43104	-1.37189
N	1.68799	1.23739	-0.276814
C	2.801	-0.931259	-1.97045
C	2.72458	1.33711	-1.02431
C	2.97626	0.543048	-2.2984
C	1.87913	0.936335	-3.32033
C	4.37211	0.82651	-2.86679
H	1.9613	2.00665	-3.5593
H	2.00942	0.35698	-4.24596
H	4.46178	1.89138	-3.11802
H	5.16445	0.571284	-2.15049
H	-2.13816	0.661152	0.335305
C	-5.49262	0.695253	0.480712
C	-4.34125	0.713138	2.60206
C	-5.50171	0.232602	3.2199
C	-6.65628	-0.016514	2.4647
C	-6.65805	0.219136	1.08427
H	-5.50825	0.043049	4.29685
H	-7.55656	0.023227	0.491966
B	-3.14695	1.39249	0.248932
H	-2.76374	2.54577	0.314888
C	-4.31897	0.944895	1.21832
C	-1.2762	-1.15333	1.89152
C	-0.748966	-0.114919	2.69764
C	-1.70709	-2.33585	2.53419
C	-0.688981	-0.237032	4.07975
H	-0.421769	0.802846	2.20712
C	-1.61316	-2.4701	3.92109
H	-2.06941	-3.17507	1.94026
C	-1.11825	-1.42159	4.69904
H	-0.303787	0.587601	4.68443
H	-1.928	-3.4027	4.39523
H	-1.05846	-1.5249	5.78518
H	0.881303	0.737648	-2.90893
H	4.5263	0.237596	-3.78033
H	-7.55684	-0.397548	2.95336
H	-3.44408	0.890128	3.20121
C	3.4422	-3.0878	-1.79644
H	3.45643	-3.80207	-2.62885
C	1.965	-2.88567	-1.27107
H	1.26869	-3.36894	-1.97282
C	1.78462	2.23618	0.801557
H	1.75174	1.71904	1.76916
C	3.23167	2.83286	0.587272
H	3.90594	2.42329	1.35298
C	4.45735	-3.47445	-0.752518
C	4.55299	-4.81996	-0.370175
C	5.24813	-2.51919	-0.103297
C	5.41068	-5.20096	0.662714
H	3.9409	-5.57112	-0.875651
C	6.113	-2.90231	0.926359
H	5.19139	-1.47239	-0.404665
C	6.19157	-4.24157	1.31687
H	5.47174	-6.25134	0.957604
H	6.72683	-2.14858	1.42574
H	6.86375	-4.53968	2.12512
C	1.67393	-3.39844	0.11853
C	1.00713	-4.61617	0.291587
C	2.08537	-2.67841	1.25009
C	0.76726	-5.11845	1.57488
H	0.673773	-5.17634	-0.586051
C	1.84203	-3.17397	2.53078
H	2.59562	-1.72196	1.1258
C	1.18633	-4.3988	2.69653
H	0.24558	-6.07078	1.69727
H	2.15746	-2.59978	3.40496
H	0.992432	-4.78421	3.70014
C	3.35115	4.33061	0.548423
C	3.39515	5.04012	-0.657238
C	3.35938	5.03376	1.76124
C	3.44148	6.43724	-0.649619
H	3.39546	4.49826	-1.60374
C	3.39644	6.4292	1.76801
H	3.32886	4.4835	2.70544
C	3.43669	7.13541	0.560964
H	3.47826	6.98251	-1.59594
H	3.3973	6.96793	2.71868
H	3.46829	8.22769	0.565327
C	0.652265	3.23548	0.752904
C	0.014986	3.62538	1.93686
C	0.265697	3.82943	-0.456171
C	-0.989476	4.59715	1.91729
H	0.311726	3.16591	2.88312
C	-0.730936	4.80607	-0.477957
H	0.750693	3.53029	-1.38697
C	-1.36114	5.19298	0.709348
H	-1.48395	4.88724	2.84743
H	-1.02093	5.26394	-1.4263
H	-2.1465	5.95241	0.690752
C	-5.31775	1.00035	-0.983488
H	-5.77608	0.253011	-1.64568
H	-5.74157	1.98306	-1.23638
H	-3.55453	0.076444	-1.35131
C	-3.34919	1.78163	-2.43956
C	-4.02121	1.15713	-3.66759
C	-3.67378	3.27242	-2.3466
C	-1.8347	1.56245	-2.51537
H	-5.10661	1.33357	-3.67954
H	-3.60095	1.60107	-4.58196
H	-3.84192	0.070128	-3.70597
H	-3.25009	3.78335	-3.22399
H	-4.75772	3.46004	-2.34708
H	-3.23998	3.71989	-1.44347
H	-1.43775	2.04336	-3.42071
H	-1.32251	1.98859	-1.64448
H	-1.5998	0.488956	-2.56896
N	-3.8315	1.05142	-1.19753
C	-5.05473	-3.68779	-2.88752
N	-5.82688	-4.20462	-3.58379
TS-S-R
Single Point Energy: -4277.0191872 Hartree
Thermal Correction to Gibbs Free Energy: 0.963791 Hartree
Cu	0.462949	0.147711	-0.041824
C	-1.22676	-0.382087	0.632317
C	-1.27773	-0.706676	2.06152
C	-2.0906	0.039743	2.94483
C	-0.407575	-1.67269	2.61617
C	-2.03118	-0.172681	4.32381
H	-2.73252	0.828322	2.55263
C	-0.383174	-1.90972	3.98644
H	0.234467	-2.25044	1.95024
H	-2.65038	0.435847	4.98761
H	0.280536	-2.67859	4.38707
O	2.66636	3.67509	-0.617426
O	4.04854	-0.288756	-2.13682
N	1.36136	1.99198	0.040812
N	2.07406	-0.509022	-1.12295
C	2.19736	2.44055	-0.818313
C	2.89762	0.254301	-1.73821
C	2.66397	1.71867	-2.0731
C	3.93441	2.36789	-2.64032
C	1.51479	1.79389	-3.11283
H	3.72923	3.41237	-2.90676
H	4.75941	2.35005	-1.91497
H	0.597531	1.33844	-2.71554
H	1.31481	2.84466	-3.36676
H	-0.89671	-3.97698	-0.656688
C	-4.19434	-3.55944	-0.360204
C	-3.13341	-3.83275	1.78988
C	-4.38615	-4.08019	2.36126
C	-5.54299	-4.06539	1.56865
C	-5.45087	-3.80885	0.195979
H	-4.4669	-4.28082	3.43309
H	-6.35082	-3.79514	-0.42556
B	-1.77319	-3.14914	-0.46708
H	-1.20637	-2.11187	-0.0365
C	-3.02089	-3.55852	0.417733
C	-2.47942	-0.008037	-0.045577
C	-3.75736	-0.411815	0.401911
C	-2.39945	0.730183	-1.24916
C	-4.90489	-0.084873	-0.314412
H	-3.85123	-1.01229	1.30428
C	-3.53483	1.0758	-1.96878
H	-1.41194	1.0303	-1.60459
C	-4.7992	0.663139	-1.50047
H	-5.88356	-0.418723	0.03265
H	-3.45669	1.65114	-2.89224
H	4.25282	1.83016	-3.54234
H	1.80877	1.25956	-4.02785
H	-6.51896	-4.25371	2.02361
H	-2.24275	-3.83592	2.42298
C	1.94617	4.24555	0.514235
H	2.69623	4.62928	1.21628
C	1.2226	2.98241	1.12108
H	1.80871	2.62056	1.97991
C	2.67814	-1.83845	-0.967856
H	2.06326	-2.57703	-1.49812
C	4.05568	-1.68752	-1.72799
H	4.03339	-2.28585	-2.6486
C	1.03831	5.35656	0.056135
C	0.56562	5.43337	-1.25952
C	0.588875	6.28752	1.00306
C	-0.356142	6.42112	-1.61961
H	0.914745	4.72067	-2.00816
C	-0.337581	7.26804	0.645336
H	0.95611	6.23286	2.03089
C	-0.815391	7.33559	-0.667983
H	-0.718715	6.4736	-2.64918
H	-0.6872	7.98353	1.39351
H	-1.53978	8.10378	-0.949213
C	-0.199627	3.18991	1.57477
C	-0.475897	3.38048	2.934
C	-1.25204	3.24308	0.651896
C	-1.78108	3.63604	3.36469
H	0.338743	3.32639	3.66096
C	-2.55736	3.48898	1.07865
H	-1.04608	3.08883	-0.406963
C	-2.82504	3.69194	2.43703
H	-1.98364	3.78104	4.42858
H	-3.36976	3.51859	0.348804
H	-3.84725	3.88498	2.77155
C	5.29561	-2.00332	-0.938097
C	5.71094	-3.33837	-0.840772
C	6.00308	-1.01165	-0.24806
C	6.81139	-3.67964	-0.051987
H	5.16459	-4.11576	-1.3814
C	7.10984	-1.35261	0.53438
H	5.68949	0.030419	-0.324901
C	7.51396	-2.68661	0.638711
H	7.12473	-4.72399	0.020044
H	7.65755	-0.570987	1.06665
H	8.37761	-2.95236	1.25316
C	2.75443	-2.24217	0.485729
C	2.49147	-3.56637	0.854328
C	3.10541	-1.31366	1.4767
C	2.59467	-3.96576	2.19037
H	2.20016	-4.28953	0.088345
C	3.20697	-1.70961	2.8112
H	3.29598	-0.274492	1.2025
C	2.95815	-3.03853	3.17062
H	2.38501	-5.00218	2.46546
H	3.47883	-0.977932	3.57569
H	3.03822	-3.3478	4.21544
C	-3.92078	-3.26839	-1.8103
H	-3.94513	-4.18858	-2.41106
H	-4.63277	-2.55852	-2.25347
N	-2.52792	-2.70193	-1.84816
H	-2.64906	-1.69192	-1.7196
C	-1.79353	-2.81557	-3.1753
C	-0.487571	-2.03419	-3.01538
C	-1.50372	-4.27851	-3.50996
C	-2.65423	-2.16858	-4.26652
H	-0.683307	-0.989435	-2.73297
H	0.145564	-2.4838	-2.24158
H	0.067238	-2.03406	-3.96458
H	-2.42476	-4.86215	-3.65467
H	-0.935893	-4.32037	-4.45129
H	-0.90521	-4.75878	-2.72401
H	-2.09004	-2.14105	-5.21027
H	-3.58181	-2.73007	-4.44964
H	-2.91827	-1.13254	-3.9992
C	-1.19227	-1.15744	4.85017
H	-1.16035	-1.33606	5.92773
C	-5.97765	0.989059	-2.24909
N	-6.92994	1.24998	-2.85987
